# Supplementary material for: RPP40 is a prognostic biomarker and correlated with tumor microenvironment in uterine corpus endometrial carcinoma
Source: Front Oncol. 2022 Aug 24;12:957472. doi: 10.3389/fonc.2022.957472 (PMC9448918; doi:10.3389/fonc.2022.957472)
Supplement: Supplementary file 2 [file DataSheet_2.xlsx]

## Sheet: Sheet 1
gene_name	gene_id	gene_biotype	HR	CI	p.Cox
MAP3K15	ENSG00000180815	protein_coding	3.495	2.167-5.635	2.83732e-07
ASS1	ENSG00000130707	protein_coding	3.461	2.175-5.506	1.59851e-07
L1CAM	ENSG00000198910	protein_coding	3.028	1.925-4.762	1.63298e-06
MBOAT2	ENSG00000143797	protein_coding	2.944	1.880-4.611	2.38446e-06
IGSF1	ENSG00000147255	protein_coding	2.942	1.861-4.649	3.83275e-06
KLRG2	ENSG00000188883	protein_coding	2.853	1.802-4.517	7.76348e-06
GPRIN2	ENSG00000204175	protein_coding	2.767	1.768-4.329	8.3754e-06
AC009237.3	ENSG00000229689	transcribed_unprocessed_pseudogene	2.744	1.761-4.274	8.09533e-06
DNAJC6	ENSG00000116675	protein_coding	2.742	1.760-4.271	8.15606e-06
TUBB4A	ENSG00000104833	protein_coding	2.730	1.754-4.250	8.63983e-06
TMEM41A	ENSG00000163900	protein_coding	2.723	1.748-4.242	9.38595e-06
LINC02321	ENSG00000258884	lncRNA	2.720	1.739-4.254	1.15623e-05
CAMKV	ENSG00000164076	protein_coding	2.702	1.727-4.227	1.35174e-05
ELOVL7	ENSG00000164181	protein_coding	2.701	1.726-4.228	1.3821e-05
CELF4	ENSG00000101489	protein_coding	2.661	1.709-4.142	1.46443e-05
DAGLA	ENSG00000134780	protein_coding	2.660	1.722-4.110	1.0471e-05
CHD7	ENSG00000171316	protein_coding	2.642	1.702-4.102	1.49576e-05
EYA4	ENSG00000112319	protein_coding	2.631	1.681-4.117	2.29872e-05
CDKN2B	ENSG00000147883	protein_coding	2.617	1.695-4.042	1.4343e-05
TMEM63C	ENSG00000165548	protein_coding	2.606	1.674-4.057	2.23437e-05
PRELID3A	ENSG00000141391	protein_coding	2.601	1.677-4.033	1.94833e-05
MGAT4A	ENSG00000071073	protein_coding	2.591	1.668-4.023	2.23628e-05
GDPD2	ENSG00000130055	protein_coding	2.587	1.676-3.991	1.74879e-05
GGH	ENSG00000137563	protein_coding	2.576	1.671-3.971	1.82786e-05
SEPTIN14P12	ENSG00000235748	processed_pseudogene	2.567	1.641-4.015	3.62224e-05
PDCL2	ENSG00000163440	protein_coding	2.565	1.654-3.977	2.57186e-05
CRYBG2	ENSG00000176092	protein_coding	2.559	1.657-3.952	2.27525e-05
LMO3	ENSG00000048540	protein_coding	2.557	1.642-3.983	3.25943e-05
AL590666.3	ENSG00000237588	lncRNA	2.555	1.641-3.976	3.24359e-05
PLAC1	ENSG00000170965	protein_coding	2.535	1.635-3.929	3.18506e-05
AC091982.2	ENSG00000270978	processed_pseudogene	2.520	1.619-3.922	4.2007e-05
EPHA10	ENSG00000183317	protein_coding	2.512	1.614-3.910	4.47171e-05
KCNT1	ENSG00000107147	protein_coding	2.511	1.621-3.892	3.7856e-05
RSPO4	ENSG00000101282	protein_coding	2.493	1.609-3.863	4.36388e-05
C11orf72	ENSG00000184224	lncRNA	2.487	1.615-3.829	3.50855e-05
OR7E62P	ENSG00000234896	unprocessed_pseudogene	2.476	1.602-3.827	4.45602e-05
AC002116.2	ENSG00000267698	lncRNA	2.470	1.594-3.827	5.23264e-05
AC092969.1	ENSG00000240086	lncRNA	2.470	1.585-3.849	6.46741e-05
CCNE1	ENSG00000105173	protein_coding	2.461	1.587-3.815	5.68875e-05
E2F1	ENSG00000101412	protein_coding	2.456	1.584-3.808	5.88948e-05
TLR9	ENSG00000239732	protein_coding	2.454	1.583-3.803	5.96007e-05
ZNF663P	ENSG00000215452	transcribed_unitary_pseudogene	2.448	1.579-3.796	6.31675e-05
TRIM46	ENSG00000163462	protein_coding	2.446	1.584-3.776	5.45319e-05
MAP7D2	ENSG00000184368	protein_coding	2.445	1.577-3.789	6.35727e-05
GABRB2	ENSG00000145864	protein_coding	2.442	1.586-3.761	5.03128e-05
SLC16A1	ENSG00000155380	protein_coding	2.434	1.576-3.758	5.9766e-05
IFNWP19	ENSG00000238271	unprocessed_pseudogene	2.430	1.579-3.740	5.4454e-05
SLC31A1P1	ENSG00000224426	processed_pseudogene	2.427	1.558-3.783	8.94679e-05
MLIP	ENSG00000146147	protein_coding	2.426	1.576-3.735	5.71693e-05
ACTL8	ENSG00000117148	protein_coding	2.424	1.571-3.741	6.36581e-05
GFOD1	ENSG00000145990	protein_coding	2.423	1.573-3.733	5.96957e-05
NPTX2	ENSG00000106236	protein_coding	2.422	1.563-3.754	7.62327e-05
PRKAA2	ENSG00000162409	protein_coding	2.420	1.568-3.736	6.6283e-05
RPP40	ENSG00000124787	protein_coding	2.417	1.564-3.734	7.03302e-05
SIX1	ENSG00000126778	protein_coding	2.411	1.555-3.737	8.35369e-05
CDK2AP2P2	ENSG00000237451	processed_pseudogene	2.405	1.570-3.683	5.46256e-05
ZFHX4	ENSG00000091656	protein_coding	2.404	1.562-3.699	6.67267e-05
PCDH9	ENSG00000184226	protein_coding	2.400	1.549-3.719	8.92868e-05
CFAP20DC	ENSG00000163689	protein_coding	2.398	1.545-3.722	9.62582e-05
PNMA2	ENSG00000240694	protein_coding	2.393	1.555-3.683	7.33011e-05
IL37	ENSG00000125571	protein_coding	2.392	1.555-3.680	7.1752e-05
KCNIP3	ENSG00000115041	protein_coding	2.390	1.549-3.689	8.31094e-05
RNF2P1	ENSG00000231381	processed_pseudogene	2.389	1.541-3.702	9.85069e-05
CHD5	ENSG00000116254	protein_coding	2.388	1.541-3.701	9.87668e-05
EN1	ENSG00000163064	protein_coding	2.387	1.548-3.681	8.17913e-05
SLC6A15	ENSG00000072041	protein_coding	2.386	1.551-3.669	7.52358e-05
RGS9BP	ENSG00000186326	protein_coding	2.385	1.544-3.682	8.81496e-05
HRH4	ENSG00000134489	protein_coding	2.384	1.537-3.698	0.000105096
PNPLA5	ENSG00000100341	protein_coding	2.383	1.541-3.684	9.36868e-05
ADA	ENSG00000196839	protein_coding	2.382	1.542-3.680	9.07942e-05
LINC02308	ENSG00000258675	lncRNA	2.372	1.531-3.676	0.000111209
BX322234.1	ENSG00000226445	lncRNA	2.369	1.552-3.617	6.46975e-05
PCOLCE2	ENSG00000163710	protein_coding	2.357	1.532-3.627	9.64573e-05
FAM110B	ENSG00000169122	protein_coding	2.350	1.532-3.604	8.97924e-05
MAL	ENSG00000172005	protein_coding	2.342	1.512-3.630	0.000139785
MIR4635	ENSG00000263834	miRNA	2.339	1.528-3.581	9.1833e-05
AC012354.1	ENSG00000225156	lncRNA	2.339	1.515-3.611	0.000126619
CYP4F8	ENSG00000186526	protein_coding	2.337	1.508-3.621	0.000145191
THRB	ENSG00000151090	protein_coding	2.335	1.512-3.605	0.000130252
ADRA2B	ENSG00000274286	protein_coding	2.329	1.509-3.595	0.000134672
TRHDE	ENSG00000072657	protein_coding	2.328	1.508-3.595	0.000138051
ALK	ENSG00000171094	protein_coding	2.326	1.508-3.588	0.000135807
TBC1D31	ENSG00000156787	protein_coding	2.326	1.520-3.557	9.96402e-05
ACACB	ENSG00000076555	protein_coding	2.323	1.510-3.572	0.000124031
AC015849.5	ENSG00000270977	transcribed_processed_pseudogene	2.323	1.504-3.588	0.000143462
LINC01460	ENSG00000205334	lncRNA	2.320	1.506-3.573	0.000134169
SNTA1	ENSG00000101400	protein_coding	2.319	1.496-3.593	0.000167635
SLC25A43	ENSG00000077713	protein_coding	2.315	1.505-3.561	0.000133935
AL110115.2	ENSG00000278276	lncRNA	2.315	1.508-3.554	0.000123389
AL035530.2	ENSG00000271913	lncRNA	2.314	1.515-3.535	0.000102944
BARX1	ENSG00000131668	protein_coding	2.309	1.496-3.563	0.000156521
CMSS1	ENSG00000184220	protein_coding	2.309	1.500-3.555	0.000142553
LINC01224	ENSG00000269416	lncRNA	2.308	1.495-3.563	0.000160586
NCCRP1	ENSG00000188505	protein_coding	2.306	1.500-3.547	0.000141942
SPACA6	ENSG00000182310	protein_coding	2.306	1.494-3.559	0.000160772
AP005264.5	ENSG00000267733	transcribed_processed_pseudogene	2.305	1.503-3.534	0.000128628
AP000525.1	ENSG00000272872	lncRNA	2.305	1.498-3.546	0.000145624
LINC00957	ENSG00000235314	lncRNA	2.300	1.500-3.527	0.000133481
AP000769.1	ENSG00000173727	transcribed_unprocessed_pseudogene	2.296	1.487-3.546	0.000177497
MIR31HG	ENSG00000171889	lncRNA	2.292	1.489-3.529	0.000164868
AC006557.1	ENSG00000267150	lncRNA	2.292	1.485-3.538	0.000180417
CLCN4	ENSG00000073464	protein_coding	2.291	1.497-3.507	0.000135591
HIF3A	ENSG00000124440	protein_coding	2.290	1.488-3.523	0.000163382
C7orf61	ENSG00000185955	protein_coding	2.288	1.493-3.509	0.000146372
CLCN3P1	ENSG00000232000	transcribed_unprocessed_pseudogene	2.285	1.481-3.527	0.000189514
MAST1	ENSG00000105613	protein_coding	2.285	1.480-3.529	0.000193314
DDA1	ENSG00000130311	protein_coding	2.284	1.473-3.543	0.000225119
MIR1302-3	ENSG00000221055	miRNA	2.283	1.484-3.511	0.000171016
EPHX4	ENSG00000172031	protein_coding	2.281	1.492-3.489	0.000141877
KCNJ12	ENSG00000184185	protein_coding	2.281	1.488-3.497	0.000154933
SLC39A5	ENSG00000139540	protein_coding	2.280	1.477-3.520	0.000198356
DHCR24-DT	ENSG00000233203	lncRNA	2.279	1.476-3.519	0.000200307
TTPA	ENSG00000137561	protein_coding	2.278	1.482-3.502	0.000174107
CHCHD7	ENSG00000170791	protein_coding	2.277	1.480-3.504	0.000181617
DLGAP3	ENSG00000116544	protein_coding	2.269	1.468-3.506	0.000224034
POT1-AS1	ENSG00000224897	lncRNA	2.268	1.474-3.489	0.000193611
CDKN2A-DT	ENSG00000224854	lncRNA	2.264	1.471-3.485	0.000202416
PRELID1P5	ENSG00000226986	processed_pseudogene	2.261	1.476-3.466	0.000179589
EPHB1	ENSG00000154928	protein_coding	2.261	1.474-3.467	0.000185122
DUXAP9	ENSG00000225210	transcribed_processed_pseudogene	2.261	1.474-3.469	0.000186003
COL4A4	ENSG00000081052	protein_coding	2.260	1.478-3.456	0.000168615
AC017074.1	ENSG00000227359	lncRNA	2.256	1.467-3.471	0.000213574
CASC18	ENSG00000257859	lncRNA	2.248	1.472-3.433	0.000177512
IGF2BP1	ENSG00000159217	protein_coding	2.247	1.449-3.485	0.000296641
MYT1	ENSG00000196132	protein_coding	2.244	1.467-3.434	0.000195588
CPNE6	ENSG00000100884	protein_coding	2.242	1.451-3.465	0.000276888
SLC7A10	ENSG00000130876	protein_coding	2.240	1.456-3.445	0.00024299
POU2F3	ENSG00000137709	protein_coding	2.234	1.457-3.427	0.000228184
RASAL1	ENSG00000111344	protein_coding	2.230	1.454-3.419	0.000236778
GPR19	ENSG00000183150	protein_coding	2.229	1.454-3.417	0.000235892
GDF6	ENSG00000156466	protein_coding	2.229	1.458-3.409	0.000217085
KCNK9	ENSG00000169427	protein_coding	2.227	1.449-3.425	0.000264466
INAVA	ENSG00000163362	protein_coding	2.227	1.457-3.405	0.000218603
AC103563.2	ENSG00000231062	lncRNA	2.226	1.451-3.414	0.000245694
AC021683.3	ENSG00000267665	lncRNA	2.225	1.455-3.403	0.000226127
LINC01235	ENSG00000270547	lncRNA	2.223	1.446-3.418	0.000274462
AC093904.2	ENSG00000242136	lncRNA	2.215	1.447-3.392	0.000253804
INHBE	ENSG00000139269	protein_coding	2.215	1.446-3.395	0.000260623
TMPRSS6	ENSG00000187045	protein_coding	2.211	1.442-3.388	0.000271315
CYFIP2	ENSG00000055163	protein_coding	2.207	1.440-3.384	0.000281927
CAPN5	ENSG00000149260	protein_coding	2.206	1.445-3.369	0.000249496
HERC5	ENSG00000138646	protein_coding	2.206	1.444-3.369	0.000253548
PHACTR3	ENSG00000087495	protein_coding	2.204	1.431-3.394	0.000334656
NR6A1	ENSG00000148200	protein_coding	2.202	1.436-3.377	0.000295667
RASL10B	ENSG00000270885	protein_coding	2.202	1.445-3.353	0.000236709
SLC38A1	ENSG00000111371	protein_coding	2.202	1.439-3.369	0.000277157
HTR3A	ENSG00000166736	protein_coding	2.200	1.440-3.361	0.000267025
RPL7P16	ENSG00000242899	processed_pseudogene	2.197	1.433-3.368	0.000304645
C6orf136	ENSG00000204564	protein_coding	2.195	1.427-3.378	0.000348893
AL121906.2	ENSG00000275223	lncRNA	2.194	1.426-3.375	0.000349224
FAM3D-AS1	ENSG00000244383	lncRNA	2.192	1.430-3.362	0.00031912
SCRN1	ENSG00000136193	protein_coding	2.190	1.431-3.350	0.000303612
ERVV-2	ENSG00000268964	protein_coding	2.190	1.413-3.394	0.000453428
BCHE	ENSG00000114200	protein_coding	2.186	1.435-3.330	0.000271891
MXD1	ENSG00000059728	protein_coding	2.184	1.420-3.359	0.000378439
RPS12P23	ENSG00000180172	processed_pseudogene	2.182	1.421-3.349	0.000359864
AP001029.2	ENSG00000267199	lncRNA	2.182	1.414-3.369	0.000426271
KCNK3	ENSG00000171303	protein_coding	2.179	1.428-3.325	0.000304563
PRELID2	ENSG00000186314	protein_coding	2.178	1.420-3.342	0.000362825
RAB29	ENSG00000117280	protein_coding	2.170	1.419-3.319	0.000350857
GLIS2	ENSG00000126603	protein_coding	2.168	1.414-3.323	0.000384732
LMO1	ENSG00000166407	protein_coding	2.168	1.420-3.311	0.000340872
CIAO1	ENSG00000144021	protein_coding	2.164	1.416-3.307	0.000362594
SLC6A11	ENSG00000132164	protein_coding	2.163	1.407-3.326	0.000441943
DTNA	ENSG00000134769	protein_coding	2.163	1.415-3.306	0.000367808
LIN28B	ENSG00000187772	protein_coding	2.163	1.410-3.317	0.000405372
TOX2	ENSG00000124191	protein_coding	2.161	1.414-3.302	0.000370956
SLC16A1-AS1	ENSG00000226419	lncRNA	2.160	1.405-3.322	0.000448927
UCHL1	ENSG00000154277	protein_coding	2.159	1.408-3.313	0.000422742
BEX2	ENSG00000133134	protein_coding	2.159	1.416-3.293	0.000348333
SHLD2P3	ENSG00000189014	unprocessed_pseudogene	2.157	1.418-3.282	0.000329646
AC139795.1	ENSG00000246596	transcribed_unprocessed_pseudogene	2.156	1.411-3.294	0.000384327
AL391422.4	ENSG00000270504	lncRNA	2.155	1.410-3.294	0.00038968
KCNH2	ENSG00000055118	protein_coding	2.153	1.404-3.300	0.00043409
MSH2-OT1	ENSG00000235760	lncRNA	2.150	1.393-3.319	0.000549662
MUC15	ENSG00000169550	protein_coding	2.149	1.397-3.305	0.000497272
AC010894.1	ENSG00000226853	lncRNA	2.148	1.400-3.295	0.000462844
TAF4B	ENSG00000141384	protein_coding	2.147	1.396-3.302	0.000507693
KCNK15-AS1	ENSG00000244558	lncRNA	2.147	1.396-3.302	0.000499749
THRB-AS1	ENSG00000228791	lncRNA	2.145	1.403-3.279	0.000425723
CCDC58	ENSG00000160124	protein_coding	2.145	1.398-3.292	0.00047709
AC106038.1	ENSG00000246792	lncRNA	2.143	1.397-3.286	0.000476679
NMU	ENSG00000109255	protein_coding	2.142	1.393-3.294	0.000522794
CPA4	ENSG00000128510	protein_coding	2.139	1.395-3.279	0.000490617
LRRC37A9P	ENSG00000271013	processed_pseudogene	2.137	1.394-3.276	0.000496756
NKAIN1	ENSG00000084628	protein_coding	2.136	1.388-3.288	0.000561815
EPHB2	ENSG00000133216	protein_coding	2.135	1.397-3.263	0.000460104
AURKA	ENSG00000087586	protein_coding	2.130	1.388-3.267	0.000535597
LINC01644	ENSG00000218357	lncRNA	2.129	1.392-3.257	0.000491015
GLP1R	ENSG00000112164	protein_coding	2.128	1.394-3.247	0.000463933
AC005381.1	ENSG00000267243	lncRNA	2.123	1.386-3.254	0.000545837
KRT83	ENSG00000170523	protein_coding	2.123	1.386-3.253	0.00054315
CLDN6	ENSG00000184697	protein_coding	2.121	1.383-3.250	0.000561711
Z98884.2	ENSG00000269925	lncRNA	2.119	1.390-3.232	0.000484412
AL845552.2	ENSG00000259031	lncRNA	2.119	1.385-3.241	0.000538215
TCFL5	ENSG00000101190	protein_coding	2.118	1.386-3.238	0.000527506
AP001610.2	ENSG00000228318	lncRNA	2.115	1.383-3.233	0.000546365
NR3C1	ENSG00000113580	protein_coding	2.115	1.384-3.231	0.000537224
CRTAC1	ENSG00000095713	protein_coding	2.115	1.387-3.225	0.000499216
ACOXL	ENSG00000153093	protein_coding	2.111	1.373-3.247	0.000670436
LINC00887	ENSG00000214145	lncRNA	2.111	1.377-3.236	0.000607833
FAM242C	ENSG00000250432	lncRNA	2.110	1.372-3.244	0.000672185
AL645568.1	ENSG00000203739	lncRNA	2.108	1.372-3.239	0.000661588
CDKN2A	ENSG00000147889	protein_coding	2.107	1.382-3.213	0.000536713
YBX2	ENSG00000006047	protein_coding	2.106	1.373-3.230	0.000643784
LRFN1	ENSG00000128011	protein_coding	2.103	1.365-3.241	0.000746208
AC090695.1	ENSG00000259381	processed_pseudogene	2.102	1.380-3.202	0.000541666
AC024558.1	ENSG00000248557	processed_pseudogene	2.100	1.374-3.210	0.000613245
LRP8	ENSG00000157193	protein_coding	2.100	1.380-3.196	0.000533875
DMRT3	ENSG00000064218	protein_coding	2.100	1.365-3.233	0.00074367
TMPOP2	ENSG00000262904	processed_pseudogene	2.096	1.374-3.196	0.000591901
CECR7	ENSG00000237438	transcribed_unprocessed_pseudogene	2.096	1.368-3.212	0.000677162
NOL4	ENSG00000101746	protein_coding	2.095	1.370-3.203	0.000638693
LGALS7B	ENSG00000178934	protein_coding	2.095	1.371-3.203	0.000632719
AL133325.3	ENSG00000278041	lncRNA	2.095	1.371-3.202	0.0006315
SHISA9	ENSG00000237515	protein_coding	2.094	1.361-3.219	0.000765072
TLX1	ENSG00000107807	protein_coding	2.094	1.367-3.209	0.000688387
LINC01933	ENSG00000254226	lncRNA	2.093	1.366-3.206	0.000692512
AC026271.1	ENSG00000174977	processed_pseudogene	2.090	1.374-3.180	0.000577626
SPDYE3	ENSG00000214300	protein_coding	2.090	1.372-3.182	0.000596931
KLHL30	ENSG00000168427	protein_coding	2.088	1.367-3.192	0.000665906
MTHFD2	ENSG00000065911	protein_coding	2.088	1.368-3.185	0.000637567
SLC6A13	ENSG00000010379	protein_coding	2.087	1.362-3.198	0.000729087
PLCD4	ENSG00000115556	protein_coding	2.086	1.365-3.187	0.00067977
ESPL1	ENSG00000135476	protein_coding	2.082	1.358-3.192	0.000764856
RPA4	ENSG00000204086	protein_coding	2.082	1.358-3.191	0.000772206
ZNF706	ENSG00000120963	protein_coding	2.081	1.362-3.181	0.000709478
AC097532.2	ENSG00000272769	lncRNA	2.081	1.363-3.177	0.000682254
BAK1P1	ENSG00000175730	processed_pseudogene	2.079	1.364-3.170	0.000671052
CDH18	ENSG00000145526	protein_coding	2.078	1.356-3.184	0.000785327
LINC00954	ENSG00000228784	lncRNA	2.078	1.355-3.187	0.000803761
DIAPH2	ENSG00000147202	protein_coding	2.078	1.363-3.170	0.000683425
WNT3	ENSG00000108379	protein_coding	2.076	1.354-3.181	0.000800885
ERFE	ENSG00000178752	protein_coding	2.075	1.357-3.171	0.000746565
PCDHA5	ENSG00000204965	protein_coding	2.075	1.357-3.172	0.00074763
S100A5	ENSG00000196420	protein_coding	2.074	1.357-3.170	0.000748271
KLK8	ENSG00000129455	protein_coding	2.073	1.357-3.168	0.000751017
TMEM150A	ENSG00000168890	protein_coding	2.072	1.359-3.159	0.00070776
C5orf34	ENSG00000172244	protein_coding	2.072	1.356-3.168	0.000765897
BX322784.1	ENSG00000236852	processed_pseudogene	2.069	1.340-3.193	0.00102953
AC009303.4	ENSG00000279227	TEC	2.068	1.356-3.153	0.000737038
FP565260.3	ENSG00000277117	protein_coding	2.066	1.351-3.159	0.000808559
NBAT1	ENSG00000260455	lncRNA	2.066	1.348-3.167	0.000868626
PTPRG-AS1	ENSG00000241472	lncRNA	2.064	1.346-3.164	0.000889859
AP003469.2	ENSG00000253395	lncRNA	2.062	1.353-3.143	0.000764835
AC022144.1	ENSG00000267892	lncRNA	2.061	1.348-3.151	0.000838674
RSRC1	ENSG00000174891	protein_coding	2.061	1.352-3.142	0.000777227
PLSCR1	ENSG00000188313	protein_coding	2.060	1.354-3.134	0.000733059
NPTXR	ENSG00000221890	protein_coding	2.059	1.351-3.137	0.000783626
FIGN	ENSG00000182263	protein_coding	2.059	1.343-3.156	0.000916352
PAIP2B	ENSG00000124374	protein_coding	2.059	1.347-3.149	0.000856983
FP325330.3	ENSG00000279712	lncRNA	2.057	1.337-3.163	0.00102448
ZYG11A	ENSG00000203995	protein_coding	2.056	1.331-3.175	0.00115099
EIF2AK2	ENSG00000055332	protein_coding	2.055	1.350-3.129	0.000778001
NDST3	ENSG00000164100	protein_coding	2.055	1.341-3.150	0.000938097
AC109454.1	ENSG00000243648	processed_pseudogene	2.054	1.340-3.148	0.000948696
AC011294.1	ENSG00000233539	lncRNA	2.054	1.339-3.153	0.000984495
AARD	ENSG00000205002	protein_coding	2.053	1.339-3.147	0.000962185
AC012354.2	ENSG00000274520	misc_RNA	2.052	1.346-3.129	0.000833592
NADK2-AS1	ENSG00000245711	lncRNA	2.052	1.347-3.128	0.000826815
ZBED9	ENSG00000232040	protein_coding	2.051	1.342-3.135	0.000906704
SENP2	ENSG00000163904	protein_coding	2.051	1.348-3.122	0.000800243
SH3KBP1	ENSG00000147010	protein_coding	2.051	1.338-3.142	0.000975344
PPP1R1A	ENSG00000135447	protein_coding	2.050	1.343-3.127	0.00087283
TEX15	ENSG00000133863	protein_coding	2.050	1.341-3.132	0.000913184
C2orf68	ENSG00000168887	protein_coding	2.049	1.341-3.131	0.000913553
RPS6KA2-IT1	ENSG00000232082	lncRNA	2.049	1.344-3.123	0.000855035
POU4F3	ENSG00000091010	protein_coding	2.047	1.342-3.121	0.000877286
U2SURP	ENSG00000163714	protein_coding	2.046	1.342-3.120	0.000884603
CBLN2	ENSG00000141668	protein_coding	2.046	1.331-3.147	0.00111079
LRRIQ4	ENSG00000188306	protein_coding	2.045	1.341-3.119	0.000886972
CHODL	ENSG00000154645	protein_coding	2.045	1.344-3.111	0.000838781
JPH1	ENSG00000104369	protein_coding	2.045	1.340-3.121	0.000903505
LINC02086	ENSG00000244649	lncRNA	2.044	1.334-3.132	0.00103188
OXGR1	ENSG00000165621	protein_coding	2.044	1.335-3.129	0.00100327
TRHDE-AS1	ENSG00000236333	lncRNA	2.044	1.337-3.124	0.000966584
LGI2	ENSG00000153012	protein_coding	2.044	1.345-3.106	0.000810658
AP002761.4	ENSG00000260401	lncRNA	2.042	1.332-3.132	0.00105693
AC093591.1	ENSG00000244021	processed_pseudogene	2.041	1.341-3.104	0.000863374
FBXL16	ENSG00000127585	protein_coding	2.041	1.332-3.127	0.00105332
C3orf22	ENSG00000180697	protein_coding	2.041	1.336-3.118	0.000973721
ARX	ENSG00000004848	protein_coding	2.041	1.340-3.110	0.000897073
TRPM5	ENSG00000070985	protein_coding	2.040	1.338-3.111	0.000921187
KU-MEL-3	ENSG00000205444	lncRNA	2.039	1.337-3.111	0.000942675
NKAIN4	ENSG00000101198	protein_coding	2.037	1.329-3.123	0.00109873
GMPSP1	ENSG00000250471	processed_pseudogene	2.034	1.318-3.140	0.00133462
LINC01126	ENSG00000279873	lncRNA	2.033	1.336-3.095	0.000933291
RPL39P3	ENSG00000235174	processed_pseudogene	2.033	1.340-3.085	0.000853982
ANKRD20A5P	ENSG00000186481	transcribed_unprocessed_pseudogene	2.032	1.326-3.115	0.00113629
AC004884.2	ENSG00000242154	lncRNA	2.032	1.333-3.096	0.000974719
LINC01585	ENSG00000245479	lncRNA	2.031	1.335-3.090	0.000927855
DHCR24	ENSG00000116133	protein_coding	2.031	1.336-3.089	0.000921767
CGA	ENSG00000135346	protein_coding	2.030	1.324-3.113	0.00116538
HOXA2	ENSG00000105996	protein_coding	2.030	1.328-3.102	0.0010667
THORLNC	ENSG00000226856	lncRNA	2.029	1.332-3.090	0.000977041
INSYN2A	ENSG00000188916	protein_coding	2.028	1.323-3.109	0.00118286
AL512353.1	ENSG00000228192	lncRNA	2.028	1.333-3.084	0.000951652
BAK1	ENSG00000030110	protein_coding	2.027	1.335-3.079	0.000920233
FXR1	ENSG00000114416	protein_coding	2.026	1.332-3.082	0.000969587
AC110056.1	ENSG00000255450	processed_pseudogene	2.024	1.333-3.074	0.000938614
GAL	ENSG00000069482	protein_coding	2.024	1.320-3.104	0.00121991
POU3F3	ENSG00000198914	protein_coding	2.023	1.324-3.090	0.0011174
AC073210.1	ENSG00000227113	unprocessed_pseudogene	2.022	1.319-3.099	0.00122797
DRD2	ENSG00000149295	protein_coding	2.020	1.333-3.061	0.000911941
PRKCE	ENSG00000171132	protein_coding	2.019	1.325-3.079	0.00109004
GNAL	ENSG00000141404	protein_coding	2.019	1.331-3.061	0.000943531
ESYT3	ENSG00000158220	protein_coding	2.018	1.320-3.084	0.00118564
RWDD4P2	ENSG00000175741	processed_pseudogene	2.016	1.330-3.056	0.000949562
SIM2	ENSG00000159263	protein_coding	2.014	1.320-3.073	0.00116047
ITGA7	ENSG00000135424	protein_coding	2.014	1.320-3.072	0.00116093
AC096536.2	ENSG00000242396	lncRNA	2.013	1.320-3.070	0.00115194
CCDC185	ENSG00000178395	protein_coding	2.012	1.319-3.069	0.00116823
COL23A1	ENSG00000050767	protein_coding	2.012	1.317-3.075	0.00122885
AL353997.2	ENSG00000264177	lncRNA	2.011	1.312-3.082	0.00134065
RAB39B	ENSG00000155961	protein_coding	2.011	1.311-3.085	0.00136993
RNF182	ENSG00000180537	protein_coding	2.011	1.319-3.066	0.00116731
AC006206.2	ENSG00000256417	lncRNA	2.010	1.315-3.072	0.00127008
OR2B6	ENSG00000124657	protein_coding	2.010	1.311-3.082	0.00137132
AP003057.1	ENSG00000255353	processed_pseudogene	2.010	1.312-3.080	0.00134959
MBL1P	ENSG00000242600	transcribed_unitary_pseudogene	2.009	1.320-3.057	0.00113532
AL160286.1	ENSG00000227141	processed_pseudogene	2.009	1.318-3.064	0.00118453
FREM3	ENSG00000183090	protein_coding	2.008	1.300-3.101	0.00167813
RAC3	ENSG00000169750	protein_coding	2.008	1.312-3.072	0.00131124
CXXC5	ENSG00000171604	protein_coding	2.008	1.315-3.068	0.0012616
SLC25A23	ENSG00000125648	protein_coding	2.005	1.318-3.050	0.00115543
PSD3	ENSG00000156011	protein_coding	2.005	1.320-3.046	0.00111167
MAP1LC3B2	ENSG00000258102	protein_coding	2.005	1.318-3.051	0.00115832
ENOX1	ENSG00000120658	protein_coding	2.004	1.314-3.056	0.00124826
STAC2	ENSG00000141750	protein_coding	2.003	1.317-3.047	0.00116345
FAM72A	ENSG00000196550	protein_coding	2.002	1.313-3.053	0.00125919
ME1	ENSG00000065833	protein_coding	2.001	1.303-3.071	0.00151112
MTFR2	ENSG00000146410	protein_coding	2.001	1.313-3.048	0.00125256
DMRT1	ENSG00000137090	protein_coding	2.000	1.300-3.076	0.00161788
AC010463.3	ENSG00000269815	lncRNA	2.000	1.305-3.066	0.00147638
RBP2	ENSG00000114113	protein_coding	2.000	1.313-3.048	0.00125383
